# Supplementary material for: Genome-Wide Identification and Expression Analysis of the Biotin Carboxyl Carrier Subunits of Heteromeric Acetyl-CoA Carboxylase in Gossypium
Source: Front Plant Sci. 2017 May 1;8:624. doi: 10.3389/fpls.2017.00624 (PMC5410604; doi:10.3389/fpls.2017.00624)
Supplement: Supplementary file 2 [file Data_Sheet_2.xlsx]

## Sheet: Supplementary Table 5
Supplementary Table 5. The cis-elements in the promoter regions of GrBCCPs, GaBCCPs and GhBCCPs.
1	2	3	4	5	6	7	8	9	10	11	12	13	14	15	16
GrBCCP1	GrBCCP2	GrBCCP3	GrBCCP4	GaBCCP1	GaBCCP2	GaBCCP3	GaBCCP4	GhBCCP1	GhBCCP2	GhBCCP3	GhBCCP4	GhBCCP5	GhBCCP6	GhBCCP7	GhBCCP8
